# Supplementary material for: Synthesis of 3-(2-Alkylthio-4-chloro-5-methylbenzenesulfonyl)-2-(1-phenyl-3-arylprop-2-enylideneamino)guanidine Derivatives with Pro-Apoptotic Activity against Cancer Cells
Source: Int J Mol Sci. 2023 Feb 23;24(5):4436. doi: 10.3390/ijms24054436 (PMC10002375; doi:10.3390/ijms24054436)
Supplement: Supplementary file 1 [file ijms-24-04436-s001.zip]

Archive with 1 entries (1 files):
- ijms-2146604-supplementary.pdf
